# Supplementary material for: Comparative Effectiveness of Origami-Box-Folding and Outside-the-Box Knot-Tying Exercises in Laparoscopic Surgical Training: A Prospective Cohort Study
Source: Healthcare (Basel). 2025 Nov 6;13(21):2820. doi: 10.3390/healthcare13212820 (PMC12610036; doi:10.3390/healthcare13212820)
Supplement: Supplementary file 1 [file healthcare-13-02820-s001.zip]

Archive with 1 entries (1 files):
- healthcare-3788171-supplementary.pdf
